# Supplementary material for: The Association between Health-Enhancing Physical Activity and Quality of Life in Patients with Chronic Kidney Disease: Propensity Score Matching Analysis
Source: Int J Environ Res Public Health. 2022 Jan 25;19(3):1318. doi: 10.3390/ijerph19031318 (PMC8835055; doi:10.3390/ijerph19031318)
Supplement: Supplementary file 1 [file ijerph-19-01318-s001.zip]

Archive with 1 entries (1 files):
- ijerph-1520849-supplementary.pdf
